# Supplementary material for: Volatile Fatty Acids (VFA) Production and Recovery from Chicken Manure Using a High-Solid Anaerobic Membrane Bioreactor (AnMBR)
Source: Membranes (Basel). 2022 Nov 11;12(11):1133. doi: 10.3390/membranes12111133 (PMC9693206; doi:10.3390/membranes12111133)
Supplement: Supplementary file 1 [file membranes-12-01133-s001.zip]

Archive with 1 entries (1 files):
- membranes-1974306-supplementary.pdf
